# Supplementary material for: Effects of Side Chain and Peptide Bond Modifications on the Targeting Properties of Stabilized Minigastrin Analogs
Source: Pharmaceuticals (Basel). 2023 Feb 13;16(2):278. doi: 10.3390/ph16020278 (PMC9959130; doi:10.3390/ph16020278)
Supplement: Supplementary file 1 [file pharmaceuticals-16-00278-s001.zip]

Archive with 1 entries (1 files):
- pharmaceuticals-2144055-supplementary.pdf
